# Supplementary material for: Comparative Analysis of Physicochemical Properties and Volatile Profile of Eight Varieties of Green Plums in Sichuan and Yunnan
Source: Foods. 2026 Mar 17;15(6):1057. doi: 10.3390/foods15061057 (PMC13025654; doi:10.3390/foods15061057)
Supplement: Supplementary file 1 [file foods-15-01057-s001.zip]

Archive with 1 entries (1 files):
- foods-4171951-supplementary.pdf
